# Supplementary material for: Anti-Carbamylated Protein Antibodies as a Reproducible Independent Type of Rheumatoid Arthritis Autoantibodies
Source: PLoS One. 2016 Aug 18;11(8):e0161141. doi: 10.1371/journal.pone.0161141 (PMC4990271; doi:10.1371/journal.pone.0161141)
Supplement: S1 File — (XLS) [file pone.0161141.s002.xls]

## Sheet: Database
Status	Anti-CarP positive	Erosions	ACPA positive	RF positive	Age at diagnosis	Time of follow-up (years)	Gender	Smoking	Age	Shared epitope genotipe	PTPN22 genotipe
1	0	0	0	0	62.5753	9.54795	0	0	72.1233	1	0
1	0	0	1	0	52.7644	4.61918	1	0	57.3836	2	1
1	0	1	0	0	44.1315	2.39452	1	0	46.526	0	0
1	0	0	1	1	15.9781	27.4877	1	1	43.4658	1	0
1	0	1	0	0	50.6329	6.31507	1	0	56.9479	0	0
1	0		0		33.1918	7.9863	0		41.1781	0	1
1	0	0	0	0	74.8055	3.31233	0	0	78.1178	2	0
1	0	1	0	1	63.526	10.8219	0	0	74.3479	0	0
1	1	1	1	1	53.4493	13.5342	0	1	66.9836	1	0
1	0	1	0	1	47	2.43836	1	0	49.4384	0	0
1	0	1	1	1	59.1425	12.474	1	0	71.6164	0	0
1	0		1		62.6767	3.29315	1		65.9699	1	1
1	0	1	1	1	50.2137	21.3288	1		71.5425	0	0
1	0	1	1	1	55.1644	13.474	0	0	68.6384	1	0
1	0	1	1	1	48.3315	21.7342	1	0	70.0658	1	0
1	0	0	1	1	52.1233	11.4356	1		63.5589	1	1
1	0	1	1	1	51.6438	25.6603	1	0	77.3041	1	0
1	0	1	1	1	44.8822	27.4055	1	0	72.2877	1	0
1	0	1	1	1	48.5671	4.39726	1	0	52.9644	2	0
1	0	1	1	0	55.0904	20.4658	1	0	75.5562	1	0
1	0	1	1	1	36.5041	21.4466	1	0	57.9507	0	0
1	0	1	1	0	43.8548	9.36164	1	0	53.2164	1	1
1	0	0	1	1	65.6438	4.44931	1	0	70.0932	1	1
1	1	0	0		53.2493	3.3863	1	0	56.6356	2	0
1	0	0	0	0	49.9671	23.7836	0	0	73.7507	0	0
1	0	1	1	1	49.5589	25.3671	1	0	74.926	2	0
1	0	1	1	1	29.8548	24.9616	1		54.8164	1	0
1	0	0	1	1	36.9288	9.4	1	0	46.3288	1	0
1	0	0	0	1	60.4247	5.39726	0	0	65.8219	1	0
1	0	0	1	0	69.8685	9.37808	1	0	79.2466	1	1
1	0	1	0	1	21.6767	20.5616	1	0	42.2384	1	1
1	0	0	1	1	42.1425	4.35068	1	0	46.4932	1	0
1	0	1	1	1	37.4411	3.38356	1	0	40.8247	2	0
1	0	0	0	0	30.7233	24.8137	0	1	55.537	1	0
1	1	1	0	1	58.6521	23.5178	0	0	82.1699	0	1
1	1	0	0	0	36	3.72877	0	1	39.7288	0	0
1	1	1	1	1	55.8247	16.3014	1		72.126	0	0
1	1	1	1	0	49.811	7.74247	1	0	57.5534	1	1
1	0	1	1	1	60.063	9.88767	1	0	69.9507	1	1
1	1	0	1	1	29.7808	5.12877	0	1	34.9096	2	0
1	0	0	0	0	51.5068	15.4904	1	0	66.9973	0	0
1	1	1	1	0	54.5452	21.4219	1	0	75.9671	1	0
1	0	0	1	0	39.7534	41.3452	1	0	81.0986	0	0
1	0	0	0	0	60.0082	4.54247	0	0	64.5507	0	0
1	0	1	1	1	60.3836	11.6438	0	1	72.0274	2	0
1	0	0	1	1	49.4493	11.5452	1	0	60.9945	0	0
1	0	1	1	1	62.4575	2.56164	1		65.0192	1	0
1	0	0	1	0	53	5.05205	1	0	58.0521	0	1
1	0	0	1	1	33.4849	26.7945	1	0	60.2795	0	0
1	0	1	0	0	30.7945	20.0548	1	0	50.8493	0	0
1	0	1	1	1	52.6822	26.7699	1	0	79.4521	0	0
1	1	1	0	0	48.0164	6.35068	1	0	54.3671	0	0
1	0	0	1	1	41.6192	26.3151	1		67.9342	0	1
1	1	1	1	1	56.0658	4.33973	0		60.4055	1	1
1	1	1	0	1	60.5123	5.00822	0	0	65.5205	0	0
1	0	1	1	1	50	3.30959	1		53.3096	1	0
1	0	1	1	1	55.0411	12.4767	0	0	67.5178	1	0
1	0	1	0	0	59.874	5.30137	1	0	65.1753	2	1
1	0	1	1	0	46.2959	16.4822	1	0	62.7781	0	1
1	1	1	1	0	60.3699	7.33973	1	0	67.7096	0	0
1	1	1	0	1	44.0712	15.0548	1	0	59.126	0	0
1	0	1	1	1	55.6055	11.4	0	0	67.0055	2	0
1	0	1	1	1	37.9836	10.074	1	0	48.0575	2	0
1	0	1	1	1	35.9151	37.3178	1	0	73.2329	2	0
1	0	1	1	1	66.5151	7.35342	0	0	73.8685	0	1
1	0	1	1	1	27.9014	7.29315	1		35.1945	1	0
1	0	1	1	1	38.7808	28.3726	1	1	67.1534	1	0
1	1	1	1	1	38.9973	22.1589	0	1	61.1562	1	2
1	0	1	0	0	48.1205	10.8219	1	0	58.9425	0	0
1	0	1	1	1	32	3.62192	0	0	35.6219	0	0
1	1	1	0	0	53	26.4932	1	0	79.4932	0	0
1	0	1	0	0	53.5151	8.31507	1	0	61.8301	1	1
1	0	0	0	1	66.5233	5.33973	1	0	71.863	1	0
1	0	1	1	0	54.6685	13.3425	1	0	68.011	1	0
1	1	1	1	1	42.0603	21.4192	1		63.4795	1	0
1	1	1	1	1	55.263	13.4137	1	0	68.6767	2	0
1	0	0	0	0	79.6548	2.44384	0	1	82.0986	0	0
1	1	0	1	1	55.1616	18.9644	1	0	74.126	1	0
1	0	1	1	1	27.3041	28.389	1	0	55.6932	1	0
1	0	0	0	0	17.7534	9.38082	1	0	27.1342	0	0
1	0	0	1	1	28.8685	5.3589	1		34.2274	1	1
1	0	1	1	1	40.5534	16.3479	1	0	56.9014	1	0
1	0	0	1	1	39.1671	8.14795	1	0	47.3151	0	0
1	0	0	0	0	31.663	4.33699	1		36	0	0
1	0	1	1	1	37.5726	6.43014	1	0	44.0027	0	0
1	0	1	1	1	45.4548	26.5233	1	0	71.9781	1	0
1	0	1	0	0			1	0	64.1014	1	1
1	0	1	1	1	44.5425	9.77808	0	0	54.3205	2	0
1	1		1	1	21.263	53.737	0	0	75	1	0
1	0	1	1	1	48.5233	16.3425	1	0	64.8658	2	0
1	0	1	1	1	42.3644	17.3452	1	0	59.7096	1	0
1	0	1	0		29.6301	14.9151	1	0	44.5452	0	0
1	1	1	1	1	48.937	12.4986	1	0	61.4356	1	0
1	0	1	0	0	37.8219	36.5178	1		74.3397	2	0
1	0	1	0	0	20.5589	7.51233	0		28.0712	1	0
1	1	1	1	1	31.2849	15.5178	1	0	46.8027	1	1
1	0	0	0	0	44.5863	21.2137	1	0	65.8	2	1
1	0	1	1	1	39.8329	13.5178	1	0	53.3507	1	0
1	0	1	1	1	56.0521	6.51233	1	0	62.5644	1	0
1	1	1	1	1	72.2164	10.5068	1	0	82.7233	1	0
1	0	1	1	0	37.7945	20.5233	0	0	58.3178	1	0
1	0	0	0	0	38.8822	10.5151	1	1	49.3973	1	0
1	1	0	0	0	38.3288	3.51507	0	0	41.8438	1	0
1	1	1	1	1	33.211	15.5534	1		48.7644	0	1
1	0	1	1	1	31.2603	10.5507	1	0	41.811	0	1
1	1	0	1	1	55.2192	0.550685	1	0	55.7699	0	0
1	0	0	0	0	27.3534	10.7781	1	0	38.1315	1	0
1	0	0	1	0	37.1973	4.55616	1	0	41.7534	2	2
1	0	0	0	0	40.3315	7.56712	1	1	47.8986	1	0
1	0	1	1	1	66.0438	4.95616	1	0	71	0	0
1	0	0	0	0	32.5315	20.674	1	0	53.2055	2	0
1	0	1	0	0	56.2685	9.73151	1	0	66	0	1
1	1	1	1	1	14.0384	58.7753	0	0	72.8137	2	0
1	0	1	1	1	45.2082	21.537	1	0	66.7452	1	1
1	1	1	1	1	29.6356	32.6027	1	0	62.2384	0	0
1	0	0	0	0	30.5863	0.838356	1	0	31.4247	1	0
1	0	0	0	0	30.3151	23.8466	1	0	54.1616	1	0
1	1	1	1	1	35.3644	27.8356	1	0	63.2	0	1
1	0		1		28	9.05205	1	0	37.0521	1	0
1	0	0	1	0	60.8548	3.83288	1	0	64.6877	2	0
1	1	1	1	1	62.6767	12.8411	0	1	75.5178	1	1
1	0	1	1	0	46.7781	4.8411	0	1	51.6192	0	1
1	0	0	1	0	58.4712	4.3726	1		62.8438	1	0
1	0	1	1	1	45.3589	12.2192	1	0	57.5781	0	0
1	0	1	1	0	30.6849	8.29863	1	1	38.9836	1	1
1	1	1	1	1	44.3644	13.3014	1	0	57.6658	1	0
1	0	1	1	1	41.2027	5.29589	1	0	46.4986	0	1
1	0	0	0	0	85.7123	3.29315	0	0	89.0055	0	1
1	0	1	1	1	57.1671	17.3863	1	0	74.5534	2	0
1	0	1	1	0	53.6767	3.29589	0		56.9726	2	0
1	0	1	0	0	38.326	8.30137	1	1	46.6274	0	0
1	0	1	1	1	54.4384	15.3041	1	0	69.7425	0	1
1	0	1	1	0	63.5945	10.3014	1	0	73.8959	2	0
1	0	1	1	1	27.9507	26.6329	1	0	54.5836	1	0
1	0	0	1	1	56.6384	4.29863	1	0	60.937	1	1
1	0	1	1	1	42.211	13.3068	0	1	55.5178	1	0
1	0	1	1	1	25.7699	10.3151	1		36.0849	2	0
1	0	0	0	0	45.8521	25.326	1	0	71.1781	0	0
1	0	1	1	1	41.6575	19.3205	1		60.9781	1	1
1	0	0	0	0	67.8137	6.31233	1	0	74.126	0	0
1	0	0	0	0	44.737	3.30959	1	0	48.0466	2	0
1	1	1	1	1	33.1096	45.3397	1	0	78.4493	2	0
1	0	1	1	1	66.9397	3.46575	0	0	70.4055	0	0
1	0	0	1	0	52.1671	10.3178	1	0	62.4849	0	0
1	0	0	1	1	19.8548	14.3233	1		34.1781	0	1
1	0	0	0	0	72.2082	2.31507	0	0	74.5233	0	0
1	1	1	1	1	48.2986	24.3315	1	0	72.6301	1	0
1	0	1	0	0	34.3151	10.3205	1	0	44.6356	0	0
1	0	1	0	1	65.6329	9.32329	1	1	74.9562	1	0
1	1	1	1	1	71.3534	2.31781	0	1	73.6712	0	0
1	0	0	1	0	38.2411	1.31781	1	1	39.5589	1	0
1	0	1	0	1	21.8274	45.3479	1	0	67.1753	1	1
1	1	1	1	1	57.4767	6.19452	1	0	63.6712	2	1
1	0	1	0	1	57.1726	24.3342	1	0	81.5068	0	0
1	1		1		31.5178	5.32055	1		36.8384	0	0
1	1	0	0	1	40.189	9.33425	1	0	49.5233	0	0
1	1	1	1	1	58.6849	12.337	1	0	71.0219	0	1
1	0	0	0	0	29.6247	43.3589	1	0	72.9836	0	0
1	0	1	1	1	45.1781	25.3562	1	0	70.5342	0	1
1	1	0	1	1	67.0466	13.3397	1	0	80.3863	0	0
1	0	0	0	0	64.474	6.33699	1	0	70.811	0	1
1	1	1	1	1	49.3534	10.3973	0	0	59.7507	1	0
1	1	1	1	1	48.9096	8.33973	1	0	57.2493	1	0
1	1	0	0	0	35.1068	21.3479	1	0	56.4548	0	0
1	1	1	1	1	41.3041	13.3425	1	0	54.6466	0	1
1	1	1	0	1	63.8959	5.33699	1	0	69.2329	1	0
1	0	1	1	0	22.0027	37.3616	1	0	59.3644	0	0
1	1	1	1	1	20.2466	60.3781	1	0	80.6247	1	1
1	1	1	1	1	29.6356	48.3699	0	1	78.0055	1	0
1	0	1	1	1	20.1452	4.35068	0	1	24.4959	1	0
1	0	0	0	0	81.211	3.34795	1	0	84.5589	1	0
1	0	1	1	1	33.7123	34.3699	0	0	68.0822	0	0
1	0	1	1	1	64.9123	5.45479	1	0	70.3671	1	1
1	0	1	1	1	50.2055	19.3589	1	0	69.5644	0	0
1	1	1	1	1	61.4849	8.35342	1	0	69.8384	1	0
1	1	1	1	0	35.4849	20.3562	1	0	55.8411	0	1
1	1	1	1	0	38.0521	3.35068	1	0	41.4027	0	1
1	1		1	1	37.4137	29.3699	1	0	66.7836	1	0
1	1	1	1	1	65.0027	4.26849	0	1	69.2712	0	0
1	0	1	1	1	34.8849	34.0822	1	0	68.9671	2	0
1	1	1	0	1	19.4164	31.3753	1	0	50.7918	1	0
1	1	1	1	1	29.6822	13.3644	1	0	43.0466	0	0
1	1	0	0	0	49.9918	8.36164	1	0	58.3534	0	1
1	1	1	1	1	60.3205	17.3781	1	0	77.6986	0	0
1	0	1	1	1	50.4493	14.3753	1	0	64.8247	2	1
1	1	1	0	1	20.1644	43.3945	1	0	63.5589	0	0
1	0	1	0	0	47.5123	16.2767	1	0	63.789	1	0
1	0	1	1	1	49.3205	8.37534	1	0	57.6959	2	1
1	0	0	0	1	22.4658	3.36986	1		25.8356	1	0
1	0		0		49.526	30.389	1	0	79.9151	0	0
1	0	1	0	0	49.8877	26.3863	1	0	76.274	0	0
1	0	0	0	0	53.4493	8.37534	1	0	61.8247	1	0
1	1	0	1	0	58.4712	4.3726	1	0	62.8438	1	0
1	1	0	0	1	49.1562	1.3726	1	0	50.5288	0	0
1	1	1	1	0	54.9233	13.7836	0	0	68.7068	0	1
1	1	1	1	1	55.6822	20.389	0	1	76.0712	1	0
1	1	1	0	0	29.6932	38.4	1	0	68.0932	0	0
1	1	1	1	0	44.2904	30.3945	1	0	74.6849	2	0
1	1	1	1	1	43.0548	22.389	1	0	65.4438	1	1
1	0	1	1	1	53.7425	14.2274	1	0	67.9699	1	0
1	1	1	0	0	30	22.4	1	0	52.4	0	0
1	1	1	1	1	35.2877	21.4	1	0	56.6877	1	0
1	1	1	0	1	21.4274	18.3973	1	0	39.8247	1	1
1	1	1	1	1	57.7397	7.39178	1	0	65.1315	0	0
1	1	1	1	1	27.2466	37.4137	1	0	64.6603	2	0
1	0	1	1	1	50.0521	20.5205	1	0	70.5726	1	1
1	1	1	1	1	17.5452	27.4055	1	0	44.9507	1	0
1	1	1	1	1	41.4658	10.3945	0	1	51.8603	1	1
1	1	1	1	1	52	6.70411	1	0	58.7041	2	1
1	1	1	0	0	60.1945	20.4055	1	0	80.6	1	1
1	1	1	1	1	37.3425	3.39178	1		40.7342	2	0
1	1	0	1	0	30.1589	25.411	1	0	55.5699	0	0
1	1	1	1	0	22.8603	30.4164	1	0	53.2767	1	1
1	0	1	1	0	45.0932	5.27945	1	0	50.3726	1	2
1	1	1	1	1	25.9918	25.4219	1	0	51.4137	1	0
1	1	0	0		43.4438	13.4137	1	0	56.8575	0	0
1	1	1	1	1	54.7425	4.40822	1	0	59.1507	1	0
1	1	1	1	1	55.3315	21.4192	1	0	76.7507	0	0
1	1	1	1	1	49.4192	2.40822	1	0	51.8274	0	0
1	1	0	1	1	35.4384	6.41096	1	0	41.8493	0	0
1	1	0	0	0	60.7616	1.41096	1	0	62.1726	0	0
1	0	1	1	1	45.6932	23.4247	1	0	69.1178	1	0
1	1	1	1	1	48.6	2.27945	0	0	50.8795	1	0
1	1	0	1	1	72.8411	5.4137	1	0	78.2548	1	0
1	1	1	1	1	55.4521	5.41644	0	1	60.8685	1	1
1	1	1	1	0	47.0192	13.4219	1	0	60.4411	1	1
1	0	0	0	0	24.7808	2.45205	1	0	27.2329	0	0
1	1	1	1	1	56.4904	13.4329	1	0	69.9233	1	0
1	0	1	0	1	42.9315	15.4356	1	0	58.3671	2	0
1	0	0	0	0	17.8082	20.4411	1	0	38.2493	0	0
1	0	0	1	1	36	2.33425	1	0	38.3342	1	0
1	0	1	0	0	21.9616	38.3041	1	1	60.2658	1	0
1	1	1	1	1	28.4301	44.4575	1	0	72.8877	1	0
1	1	1	1	1	40.8986	10.4356	1	0	51.3342	1	0
1	1	1	1	1	52.6466	5.43288	1	0	58.0795	0	0
1	0	1	1	1	50.1562	20.4438	1	0	70.6	1	1
1	1	1	1	1	49.663	34.4548	1	0	84.1178	0	0
1	1	1	1	1	60.0986	14.463	1	0	74.5616	2	0
1	1	0	1	1	58.1836	6.43562	0	1	64.6192	1	0
1	0	1	0	0	27.1233	6.45753	1	1	33.5808	0	0
1	0	1	1	1	28.2603	21.4575	1	0	49.7178	1	0
1	0	1	1	1	23.0575	18.4548	1	1	41.5123	1	0
1	1	1	1	1	42.5945	2.27945	0	1	44.874	1	1
1	1	1	1	1	30.0301	42.4712	1	0	72.5014	1	1
1	0	1	1	1	45.4712	16.4575	1	0	61.9288	0	0
1	0	1	1	1	40.7178	29.463	1	0	70.1808	2	0
1	0	1	0	0	49.5753	21.4603	0	0	71.0356	1	0
1	1	1	0	0	40.4164	8.45205	1	0	48.8685	0	0
1	0	0	0	0	48.1836	2.44658	1	1	50.6301	0	1
1	1	1	1	1	44.611	25.4658	0	1	70.0767	1	0
1	1	1	1	0	73.874	2.44931	1	0	76.3233	1	0
1	0	1	0	1	56.3945	25.0521	0	0	81.4466	0	1
1	0	1	0	1	27.1918	18.4575	1	0	45.6493	1	0
1	0	1	0	1	35.4795	7.45479	1	0	42.9342	1	1
1	1	1	1	1	42.6164	17.463	0	1	60.0795	1	0
1	0	1	1	0	20.3616	10.4575	1	0	30.8192	2	0
1	0	1	1	1	39.4849	32.4849	0	1	71.9699	0	1
1	0	1	0	0	79.6301	5.46575	1	0	85.0959	1	0
1	0	1	1	0	45.074	26.4795	1	0	71.5534	1	1
1	0	1	1	1	42.9616	12.4712	1	0	55.4329	1	0
1	0	1	1	1	30.3644	17.474	1	1	47.8384	0	0
1	0	0	0	0	66.0822	7.46849	0	0	73.5507	1	1
1	0	1	1	1	59.1397	6.30411	1	0	65.4438	0	0
1	0	1	1	1	59.8055	10.4712	1	0	70.2767	0	0
1	1	0	1	1	49.8493	18.4767	1	0	68.326	1	1
1	1	1	1	1	64.5041	4.47123	0	1	68.9753	0	0
1	1	1	1	1	51.0329	18.4795	1	0	69.5123	1	0
1	0	1	1	0	59.9945	20.4822	1	0	80.4767	2	0
1	0	0	0	0	45.0301	4.47397	1	0	49.5041	0	1
1	0	0	1	1	24.6932	25.4877	1	0	50.1808	1	1
1	0	0	1	0	43.9233	8.47671	1	0	52.4	1	0
1	0	1	0	1	38.4493	19.4932	1	0	57.9425	1	1
1	0	1	1	1	43.5753	23.3178	1	0	66.8932	1	0
1	0	0	0	0	64.9726	6.48493	1	0	71.4575	2	0
1	0	1	1	1	46.5233	11.4877	0	1	58.011	1	0
1	0	1	1	1	65	10.2767	1	0	75.2767	1	0
1	0	0	0	0	49.5534	25.4986	1	0	75.0521	0	0
1	1	0	1	0	52.0493	6.48767	1	0	58.537	1	0
1	0	1	0	0	44.6959	32.5068	1	0	77.2027	1	0
1	0	1	1	1	58.5945	4.48767	1	0	63.0822	1	0
1	0	0	1	1	59.7616	3.48493	1	0	63.2466	0	1
1	0	1	1	0	50.4192	3.48493	1	0	53.9041	0	1
1	0	0	0	1	64.1589	6.49041	1	0	70.6493	0	1
1	1	1	1	1	17.2329	39.5151	1	0	56.7479	2	2
1	0	0	0	0	75.0247	10.4959	0	0	85.5205	1	0
1	0	1	0	1	30.2137	18.5014	1	0	48.7151	1	0
1	0	0	0	0	51.5123	6.50411	1	0	58.0164	0	0
1	0	1	1	0	30.2329	33.5233	1	0	63.7562	1	0
1	0	0	0	0	54.3315	2.32329	1	0	56.6548	0	1
1	1	1	1	1	59.9534	17.5151	1	0	77.4685	1	1
1	1	0	1	0	68.2849	0.50411	0	1	68.789	2	0
1	1	0	1	1	66.1068	2.49315	1	1	68.6	0	0
1	1	1	1	0	65.3973	7.50959	1	0	72.9068	1	0
1	0	1	0	0	54.4658	13.5151	1	1	67.9808	1	0
1	0	0	1	1	63.6904	8.51233	1	0	72.2027	0	0
1	1		1		18.0329	5.51233	1		23.5452	2	0
1	0	1	0	1	50.1945	21.5233	1	0	71.7178	0	0
1	0	1	0	0	48.0247	10.5151	1	0	58.5397	0	0
1	0	1	1	1	36.463	26.4438	0	1	62.9068	1	0
1	0	0	0	0	55.274	19.5342	0	1	74.8082	2	0
1	0	0	0	0	27.8247	13.5315	1	0	41.3562	0	0
1	0	1	0	0			1	0	66.2082	0	0
1	1	1	1	1	60.0274	20.5616	1	0	80.589	2	0
1	0	1	1	1	54.4247	13.537	1	0	67.9616	1	2
1	0	1	1	0	35.7534	41.5562	1	0	77.3096	1	1
1	1	1	1	1	65.6	10.5342	1	0	76.1342	1	0
1	0	1	1	1	45.1151	16.326	1	0	61.4411	0	0
1	1	1	1	1	29.7945	19.5397	0	1	49.3342	2	1
1	1	1	1	1	28.1452	40.5562	0	1	68.7014	0	0
1	1	0	1	1	64.9836	8.54521	0	1	73.5288	1	0
1	0	1	1	1	38.1123	7.54247	1	0	45.6548	1	0
1	1	1	1	0	26.9918	22.5534	1	0	49.5452	1	0
1	0	1	0	0	70.3507	13.5507	0	0	83.9014	1	0
1	0	1	1	1	66.2795	2.54247	0	1	68.8219	1	1
1	0	1	1	1	50.4493	26.5644	1	0	77.0137	1	0
1	0	1	1	1	39.8192	13.3644	1	0	53.1836	1	0
1	0	1	1	1	36.7671	27.4	0	1	64.1671	0	1
1	0	1	1	0	20.1808	37.5726	1	0	57.7534	0	0
1	0	1	1	1	77.3096	2.54795	0	0	79.8575	1	0
1	1	1	1	1	58.0247	4.56164	0	1	62.5863	1	0
1	0	0	0	0	49.8247	1.56164	1	0	51.3863	0	1
1	0	1	1	1	29.5151	16.6274	0	1	46.1425	0	1
1	0		0		66.326	10.6219	0		76.9479	0	0
1	1	0	0	1	58.3178	3.61918	1	0	61.937	0	0
1	0	1	0	1	41.4932	10.3644	0	1	51.8575	1	0
1	0	0	0	0	61.0795	10.6301	0	1	71.7096	0	0
1	0	0	0	0	73.7397	4.6274	1	0	78.3671	2	1
1	0	1	0	0	39.6384	33.6575	0	0	73.2959	1	0
1	0	0	0	0	50.2137	16.6466	1	0	66.8603	1	0
1	0		0				0		54.1836	1	2
1	0	0	0	0	23.4932	16.6493	0	1	40.1425	0	0
1	1	1	1	1	53.2219	14.6466	1	0	67.8685	1	0
1	1	1	1	1	54.4274	5.6411	1	0	60.0685	0	1
1	0	0	1	0	69.789	7.6411	1	0	77.4301	1	0
1	0	1	1	0	47.589	12.6493	1	0	60.2384	1	0
1	1	0	1	1	62.3671	7.64658	1	0	70.0137	1	0
1	0	1	0	0	51.5918	13.6521	1	0	65.2438	1	0
1	1	0	1	1	34.9699	5.64658	0	1	40.6164	1	2
1	0	1	1	1	52.4658	7.65753	1	0	60.1233	2	0
1	0		0	0	42	4.39726	1	1	46.3973	0	0
1	1	1	1	1	59.0164	5.65753	1	0	64.674	0	2
1	0	1	1	1	42.3123	24.3753	1	0	66.6877	1	0
1	1		1	1	60	24.4904	1	0	84.4904	0
1	0	0	0	0	60.6493	0.654794	0	1	61.3041	0	0
1	0	0	0	0	62.4356	21.2548	1	0	83.6904	0	0
1	1	1	1	1	45.8685	16.6685	1	0	62.537	0	0
1	0		1		63.3616	2.65753	1		66.0192	0	0
1	0	1	0	1	49.9425	16.6685	1	0	66.611	0	0
1	0	1	1	1	44.8027	17.6685	1	0	62.4712	1	0
1	1		1				0	0	54.4548	2	0
1	0	1	1	1	43.3781	24.6795	1	0	68.0575	0	0
1	0	0	0	0	43.4027	16.6027	0	1	60.0055	0	0
1	1	1	1	1	60.4	16.6904	1	0	77.0904	0	0
1	0	0	1	1	41.5863	2.4137	1	0	44	0	0
1	0	1	1	1	68.0411	2.68219	0	1	70.7233	0	0
1	0	0	0	0	51.7068	2.68219	1	0	54.389	0	0
1	0	1	1	1	54.6329	12.3671	1	0	67	1	0
1	0	1	0	0	43.6055	5.68493	1	0	49.2904	0	0
1	0	0	0	0	54.8055	5.68493	0	1	60.4904	1	0
1	0	0	0	0	50.3014	20.7041	0	0	71.0055	0	0
1	1	0	1	1	59.0822	20.7068	1	0	79.789	0	0
1	0	0	0	0	49.7836	37.737	1	0	87.5205	0	0
1	0	0	0	0	75.3041	2.71233	1	0	78.0164	1	0
1	0	0	1	1	50.1808	24.7315	1	0	74.9123	0	0
1	1	0	1	1	52.4384	1.71507	1	1	54.1534	1	0
1	1	1	1	1	39.2137	4.89589	0	0	44.1096	0	0
1	0	1	1	1	50	38.3753	1	0	88.3753	0	0
1	0	1	1	1	34.8959	38.389	1	0	73.2849	2	0
1	0	1	1	1	44.5151	20.7479	0	1	65.263	2	2
1	1	1	1	1	51.7342	23.7479	1	0	75.4822	0	0
1	0	0	0	0	49.3123	1.75342	1	0	51.0658	0	1
1	0	0	1	1	47.8959	4.75616	1	1	52.6521	1	0
1	0	1	1	1	28.3945	35.3863	1		63.7808	1	2
1	0	0	1	0	46.9808	10.7644	1	0	57.7452	0	2
1	1	1	1	1	53.5123	20.789	1	0	74.3014	1	0
1	1		1		65.1534	14.7836	1		79.937	2	0
1	1	1	1	1	55.926	0.0986301	1	0	56.0247	0	0
1	0		0		51.7479	6.33151	1		58.0795	1	0
1	0	0	0	1	61.6658	5.79726	1	0	67.463	0	0
1	0		1		23	14.9699	1	0	37.9699	1	0
1	1	0	1	1	65.3781	1.8274	0	1	67.2055	0	0
1	1		1		69.0493	4.37808	1		73.4274	1	0
1	0	1	1	0	69.8356	12.8548	1	0	82.6904	0	0
1	0	1	1	0	54.4521	12.8575	1	0	67.3096	2	0
1	1	1	1	1	49.4685	7.89589	1	0	57.3644	0	1
1	0	1	0	1	19.0548	16.3863	1	0	35.4411	0	0
1	0	1	0	0	45.4192	15.9151	0	0	61.3342	2	0
1	0	1	1	1	45.0795	8.91233	0	1	53.9918	1	0
1	0	1	1	1	58.6603	7.92603	0	1	66.5863	1	0
1	0	1	0	0	34.7671	11.9562	1	0	46.7233	0	0
1	0	0	0	0	35.7041	9.0137	1	1	44.7178	0	0
1	0	1	0	0	21.1151	38.063	0	0	59.1781	0	0
1	0	1	1	0	40.063	23.3973	1	0	63.4603	1	1
1	0	1	1	1	58.1233	15.0521	0	1	73.1753	1	0
1	0	0	0	0	31.863	3.04658	1	1	34.9096	1	0
1	0	1	1	1	42.2521	35.0904	1	0	77.3425	0	0
1	0	0	0	0	54.7315	20.0959	0	0	74.8274	0	0
1	0	1	0	1	27.3151	14.1096	1	1	41.4247	0	1
1	1	1	1	1	45.2521	5.10685	1	0	50.3589	0	0
1	0	1	1	1	48.9178	15.1123	0	1	64.0301	0	1
1	0	1	0	0	29.4685	35.5068	1	0	64.9753	0	0
1	1	1	1	0	30.0575	8.12603	1	0	38.1836	1	0
1	0	0	0	0	72.9479	1.12329	0	1	74.0712	0	0
1	1	1	1	0	55.8932	24.137	1	0	80.0301	1	0
1	0	1	1	1	55.3452	12.1288	1	0	67.474	0	1
1	0	1	1	1	33.7671	12.9753	1	0	46.7425	0	0
1	0	1	1	0	34.2	30.1616	1	0	64.3616	0	1
1	0		0		54.7096	13.1507	1		67.8603	1	0
1	0	0	0	0	56.9151	19.1534	0	1	76.0685	0	0
1	0	1	0	1			1	0	66.2274	0	0
1	0	0	1	0	49.8082	25.1781	1	0	74.9863	0	0
1	0	1	1	0	52.3123	14.2658	1	0	66.5781	1	0
1	0	0	0	0	59.926	22.2712	1	0	82.1973	1	0
1	0	0	0	1	70.4849	2.26849	0	0	72.7534	1	1
1	0	0	1	0	75.3836	9.27945	1	0	84.663	0	0
1	0	1	0	0	61.4192	18.2877	0	0	79.7068	0	0
1	0	1	1	1	47.8521	20.5178	1	0	68.3699	1	1
1	0	0	0	0	28	24.137	1	0	52.137	0	1
1	0	0	0	0	21.2822	15.3014	0	1	36.5836	0	0
1	0	1	1	1	23	24.9041	1	0	47.9041	0	1
1	0	0	0	0	80.3945	3.31233	0	0	83.7068	0	0
1	0	1	0	0	64.1726	10.3205	0	0	74.4932	0	0
1	1	1	1	1	23.9699	8.32877	1	0	32.2986	0	0
1	0	0	0	0	56.8521	15.4	0	0	72.2521	0	1
1	0	1	1	0	35.7342	39.4137	0		75.1479	1	1
1	0	1	1	0	55.2658	15.4137	1	0	70.6795	1	0
1	0	0	0	0	63.6274	12.4356	0	1	76.063	0	0
1	0	1	0	0	50.2274	10.4658	1	0	60.6932	0	0
1	0	1	1	1	51.1151	7.50959	0	1	58.6247	0	0
1	0	0	0	0	50.5753	17.5178	1	0	68.0932	0	0
1	0	0	0	0	65	1.90685	1	0	66.9068	1	1
1	0	0	0	0	23	3.92603	1	1	26.926	0	0
1	0	1	0	0	65	0.931507	1	0	65.9315	1	0
1	0	1	0	1	29.7014	44.7507	1	0	74.4521	0	0
1	0	0	0	1	32	3.81918	1	0	35.8192	1	0
1	0	0	1	1	47	2.66301	1	0	49.663	1	0
1	0	0	1	1	35	4.63014	1	0	39.6301	1	1
1	0		1		28	20.0137	1	0	48.0137	1	1
1	0	1	0	0	40	16.0767	1	1	56.0767	1	2
1	0	0	1	0	46	5.46849	1	0	51.4685	2	0
1	0	0	0	0	57	0.865753	1	0	57.8658	1	0
1	0	1	1	1	40	31.8685	1	0	71.8685	0	1
1	0	1	1		41	2.18904	0	1	43.189	2	0
1	0	0	1	1	62	7.14521	1	0	69.1452	0	0
1	0	0	0	0	21	7.90411	1	1	28.9041	0	0
1	0	1	1	0	30	3.06575	1	0	33.0658	0	1
1	0	0	0	1	63	7.72055	1	0	70.7205	0	1
1	0	1	0	1	50	24.0904	1	0	74.0904	1	0
1	0		0	1	64	0.509589	1	0	64.5096	0	0
1	0	0	1	0	68	5.32877	1	0	73.3288	1	0
1	1		1	1	39	1.3863	1	0	40.3863	1	0
1	0	1	1	0	57	13.9616	1	0	70.9616	0	0
1	0	1	1	1	37	24.4055	1	0	61.4055	1	0
1	1	1	1	1	33.1205	12.8795	1	0	46	1	0
1	0	0	0	1	30	31.663	1	0	61.663	0	0
1	0	1	0	0	57.8356	0.164384	0	0	58	2	1
1	0	0	1	1	20.9644	33.0356	1	0	54	1	0
1	1	1	1	1	18	44.9808	1	0	62.9808	2	1
1	0	0	0	0	50.2795	9.72055	1	0	60	0	1
1	1		1	1	32.7753	13.2247	1	1	46	0	0
1	0	0	0	1	32	5.93699	1	0	37.937	1	0
1	0	1	0	1	44	28.5014	1	1	72.5014	1	1
1	1	1	0	1	58.8301	11.1699	0	0	70	1	0
1	0	1	1	1	55	5.16986	1	0	60.1699	1	0
1	0	1	0	1	56	3.52603	1	0	59.526	1	1
1	0	0	0	0	70	3.42466	1	0	73.4247	0	0
1	1	1	1	1	74	3.34521	1	1	77.3452	1	0
1	0	0	1	1	51	0.835616	1	0	51.8356	0	0
1	0	1	0	1	53	17.7397	1	1	70.7397	1	0
1	0	0	1	0	47	14.7096	0	1	61.7096	2	0
1	1	1	1	1	64.6356	10.4329	1	0	75.0685	1	1
1	0	1	1	1	57.6027	10.3233	1		67.926	1	0
1	0	1	1	1	58.3671	12.4904	1	0	70.8575	1	1
1	0	0	1	0	55	3.19178	1	0	58.1918	1	0
1	1	1	1	0	50	3.07123	1	0	53.0712	1	0
1	0	0	1	1	57	2.96712	0	0	59.9671	1	0
1	0	1	1	1	28.2575	16.3096	0	0	44.5671	0	0
1	0	0	0	0	64	12.5945	1	0	76.5945	0	0
1	1	1	1	1	55	5.55068	0	1	60.5507	0	0
1	0	1	1	1	65	12.7753	1	0	77.7753	1	0
1	0	0	1	1	18	3.58904	1	0	21.589	1	0
1	0	1	1	0	45	13.0822	1	0	58.0822	0	1
1	0	0	0	0			0		40.5096	2	0
1	0	0	1	0	60	1.79726	0	0	61.7973	0	0
1	0	1	1	1	51	16.7151	0	0	67.7151	1	0
1	1	0	1	1	49	6.76712	1	1	55.7671	1	0
1	0	1	1	1	53	4.70685	0	1	57.7068	1	1
1	0	1	0	1	53	1.20274	1	1	54.2027	2	1
1	0	1	1	1	56	2.92055	1	0	58.9205	1
1	1	1	1	1	63.3425	6.95342	1	0	70.2959	1	0
1	0	0	0	0	63.3425	2.10685	1	1	29.1068	1	0
1	0	0	1	1	76	3.39726	0	1	79.3973	1	0
1	0	1	1	1	42	15.1178	0	1	57.1178	1	1
1	0	0	1	1	48	2.28219	1	0	50.2822	1	1
1	0	1	1	1	49	8.38082	1	0	57.3808	1	0
1	0	0	0	0	33	1.46301	1	1	34.463	0	0
1	0	0	1	1	34	2.40548	1	0	36.4055	1	0
1	0	0	1	1	52	10.6329	1	1	62.6329	1	0
1	0		0	0	27	14.5425	1	0	41.5425	0	1
1	0	0	0	0	42.8301	32.6384	1	0	75.4685	1	1
1	0	1	0	0	58.3863	17.3014	1	0	75.6877	0	0
1	0	0	1	0	49.537	24.3123	1	0	73.8493	0	0
1	0	1	1	1	60.5781	13.9671	1	0	74.5452	0	0
1	0	0	0	1	37.1973	5.31781	1	1	42.5151	1	0
1	0	1	1	0	40	23.463	1	0	63.463	0	1
1	0	0	0	0	48.463	4.37534	0	1	52.8384	0	1
1	0	1	0	1	19.1616	24.3671	1	1	43.5288	1	0
1	0	1	0	0			0	0	80.011	1	1
1	0	1	1	1	24.326	31.4082	1	0	55.7342	1	1
1	0	1	0	0			0		44.8411	0
1	0	1	1	1			1	0	70.4	0	0
1	0	0	1	1	40.211	14.3616	1	0	54.5726	2	0
1	0	1	1	0	34.7562	7.39178	1		42.1479	0	0
1	0	0	0	0	59.9589	3.4274	0		63.3863	0	0
1	0		1	1	18.1644	3.10411	1		21.2685	1	1
1	1	0	0	0	21.8247	3.33699	1	1	25.1616	0	1
1	0	1	1	1	20.3041	64.337	0	1	84.6411	0	0
1	0	1	1	1	24.6384	17.3452	1	0	41.9836	2	0
1	1	0	1	1	64.6466	5.33973	1	0	69.9863	0	0
1	1	1	1	1	44.5671	29.411	1	0	73.9781	0	1
0							1		70	1	0
0							0		76	1	0
0							0		66	1	0
0							0		61	0	0
0							0		80	0	0
0							0		60	1	0
0							0		58	0	0
0							1		82	0	0
0							1		56	0	0
0							0		72	0	0
0							0		61	0	0
0							1		63	0	0
0									70	1	0
0									57	1
0							0		62	2	1
0							0		87	1	0
0							0			0	0
0							0		69	1	0
0							1		77	1	0
0							0		75	0	0
0							1		60	1	0
0							0		65	0	0
0							0		69	0	0
0							0		76	0	0
0							1		79	0	0
0							1		60	0	0
0							0		72	1	0
0							0		71	1	0
0							1		57	1	1
0							1		73	1	1
0									78	1	0
0									78	0	0
0							1		56	0	0
0							0		66	1	1
0							0		68	1	0
0							0		61	0	1
0							0		65	0	0
0							1		56	0	0
0							0		68	0	1
0							1		74	0	0
0							0		86	0	0
0										0
0							0		67	0	1
0							1		65	0	0
0							0		59	0	1
0							1		68	0	0
0							0		56	0	0
0							0		62	1	0
0							0		74	1	1
0							1		74	2	0
0							1		79	0	0
0							1		68	1	0
0									61	0	0
0							1		66	0	0
0							0		69	2	0
0							1		58	1	0
0							0		64	0	1
0							0		82	0	1
0							1		67	1	0
0							1		57	0	0
0							0		69	0	0
0							1		68	1	0
0							0		64	1	0
0							0		76	0	0
0							0		66	1	0
0							1		71	0	0
0							1		57	0	1
0							1		58	0	1
0							0		77	0	1
0									69	0	0
0							0		70	0	1
0							0		58	1	0
0							1		62	1	0
0									79	1	0
0							1		77	0	0
0							1		80	1	0
0							1		73	1	0
0							1		76	0	0
0							1		65	0	1
0							1		59	0	1
0							1		68	0	0
0							1		57	0	0
0							1		71	0	0
0							0		60	0	0
0							0		65	0	0
0							0		70	0	1
0							0		58	0	0
0							0		74	1	0
0							1		57	0	0
0							1		74	0	0
0							0		79	0	0
0							0		67	1	1
0							1		56	0	0
0							1		69	0	0
0							1		79	1	0
0							1		60	0	0
0							0		63	1	0
0							1		56	0	0
0							0		59	0	1
0							0		69	0	0
0							0		78	0	0
0							1		79	0	0
0							0		80	0	0
0							1			1	0
0							1		64	0	0
0							1		69	0	0
0							1		62	1	1
0							1		74	0	0
0							1		63	0	0
0							0		67	1	0
0									57	0	0
0							0		60	0	0
0							1		70	1	0
0							1			0	0
0							0		63	1	0
0							0		55	0	0
0							1		73	0	0
0							1		60	0	0
0							0		68	0	0
0							0		80	2	1
0							1		77	0	0
0							1		68	0	0
0							1			1	0
0							0		69	0	0
0							1		66	0	0
0							0		69	0	0
0							0		76	1	1
0							0		70	0	0
0							1		69	0	1
0							1		69	0	0
0							0		75	0	1
0							1		72	0	0
0							1		80	0	0
0							0		94	0	0
0							1		82	0	0
0							1		70	0	0
0							1		67	0	0
0							1		65	0	1
0							0		71	0	0
0							0		67	0	0
0							1		68	0	0
0							1		72	0	0
0							0		88	0	0
0							0		82	0	0
0							0		67	0	0
0							1		71	1	0
0							1		60	0	0
0							0		75	1	0
0							0		74	0	1
0							0		87	1	0
0							0		68	1	0
0							1		56	0	1
0							0		68	0	0
0							1		56	1	0
0							1		73	0	1
0							0		76	0	0
0							1		83	0	0
0							1		61	0	0
0							1		75	0	0
0							0		71	1	1
0							0		78	1	0
0							0		65	1	0
0									77	0	0
0							1		70	0	0
0									60	0	0
0							1		83	0	0
0									67	0	0
0							0		59	0	0
0							1		73	1	0
0							1		84	0	0
0							1		65	0	0
0							1		84	0	0
0							1		78	2	0
0							1		66	0	0
0							0		73	2	0
0							0		74	0	0
0							1		82	0	1
0							0		60	0	0
0							0		86	0	0
0							0		57	1	0
0							1		86	0	1
0							1		67	1	0
0							0		73	0	0
0							1		85	0	0
0							1		73	1	0
0							0		75	0	0
0							0		65	1	0
0							1		69	0	0
0							0		77	1	0
0							1		60	0	0
0							0		60	0	0
0							0		78	0	0
0							0		74	0	0
0							0		74	0	0
0							0		74	0	0
0							0		68	0	0
0							0		75	0	0
0							0		81	0	0
0							1		68	2	1
0							0		56	0	1
0							0		65	0	1
0							0		72	0	0
0							1		88	0	0
0							0		80	1	0
0							1		56	0	1
0							0		75	1	0
0							1		89	1	0
0							0		86	0	0
0							1		64	2	0
0							1		65	0	1
0							0		61	0	0
0							1		59	1	0
0							0		87	1	0
0							0		84	1	0
0							0		68	0	1
0							0		72	1	0
0							0		72	0	0
0							0		63	0	0
0							1		84	0	0
0							0		63	1	1
0							1		84	0	0
0							1		68	1	0
0							1		75	0	0
0							0		57	0	0
0							0		80	1	0
0							1		74	0	0
0							1		60	0	1
0							0		64	1	0
0							0		56	0	0
0							1		80	0	0
0							0		60	0	0
0							0			1	0
0							0		80	0	0
0							0		75	0	0
0							0		61	1	0
0							1		70	0	0
0							0		89	0	0
0							0		67	0	0
0							0		73	0	1
0							0		65	0	0
0							1		67	0	0
0							1		59	0	1
0							0		60	0	0
0							1		57	0	0
0							0		80	0	0
0							0		68	0	0
0							0		65	1	0
0							1		79	1	0
0							0		71	0	0
0							1		81	0	0
0							0		81	0	0
0							1		70	0	0
0							1		54	0	0
0							1		57	0	0
0							1		91	0	0
0							1		73	2	0
0							0		56	0	0
0									81	0	0
0							1		66	0	0
0									62	1	0
0									64	0	0
0							1		67	1	1
0							1		73	0	0
0							1			0	0
0							0		82	0	0
0							1		78	0	0
0							1		64	0	0
0							0		69	1	0
0							0		77	0	0
0							0		78	2	0
0							0		68	1	0
0							1		72	0	0
0							0		84	1	1
0							1		74	2	0
0							1		68	0	1
0							1		60	0	0
0							1		80	0	0
0							0		56	1	0
0							1		69	0	1
